# Supplementary material for: Dynamic Nanohybrid-Polysaccharide Hydrogels for Soft Wearable Strain Sensing
Source: Sensors (Basel). 2021 May 21;21(11):3574. doi: 10.3390/s21113574 (PMC8196681; doi:10.3390/s21113574)
Supplement: Supplementary file 1 [file sensors-21-03574-s001.zip]

Archive with 3 entries (3 files):
- Video S1.MP4
- Video S2.MP4
- Video S3.MP4
